# Supplementary material for: Improvement of Bone Mineral Density in Patients with Type 1 Gaucher Disease Treated with Velaglucerase Alfa: Results from Clinical Studies
Source: J Clin Med. 2026 Mar 26;15(7):2537. doi: 10.3390/jcm15072537 (PMC13073715; doi:10.3390/jcm15072537)
Supplement: Supplementary file 1 [file jcm-15-02537-s001.zip]

Archive with 1 entries (1 files):
- jcm-4133690-supplementary.pdf
